# Supplementary material for: Abacavir antiretroviral therapy and indices of subclinical vascular disease in persons with HIV
Source: PLoS One. 2022 Mar 10;17(3):e0264445. doi: 10.1371/journal.pone.0264445 (PMC8912137; doi:10.1371/journal.pone.0264445)
Supplement: S1 Data — (XLSX) [file pone.0264445.s001.xlsx]

## Sheet: Martinez_PONE-D-21-20487R1_data
PID	ID_number	study_arm	HIV_serostatus	date_of_last_hiv_test	date_of_first_positive_hiv	most_recent_VL	recent_viral_load_patient_record	recent_cd4_count_patient_record	CD4_record_MP	VL_record_MP	KnownHIV	cARTduration_mos	cARTduration_y	VLundetectable	sex	asex	AGE@v1	AGE40	ETHN_AA	ETHN2	ethnicity2	HT_med1	DM_med	aAntipsychotic_med	aHCV_status	aEpilepsy_med	aThyroid_med	aStatin_Fibrate_med	ASSIST_dependence_score_sum_of_re_A	ASSIST_abuse_score_sum_of_respons_A	ASSISTdrug_abuser	ASSISTdrug_dependency	curr_smoker	ASCVD_10y_pct	ASCVD_10_optimal	ASCVD_lifetime_pct	ASCVD_lifetime_optimal	EDUC	BMI_GROUP	TC_status	TG_status	TGrev_status	BMI	WG_mn	HOMA_IR	GLUCOSEmgdL	INSULINLEVELuUml	CREACTIVEPROTmgL	CHOLESTEROLmgdL
02-01-002	2	1	1	2017-07-01	2008-08-01	<20	20	303	303	20	9.34155	42.7397	3.56164	1	F	0	33.5113	40	AA	3	5	Y	N	0	0	0	0	0	24	24	0	0	N	1.2	0.3	39	8	10	3	1	1	1	35.6476	970.5	1.37079	77	7.21	13.29	169
02-01-008	8	1	1	2017-09-01	2001-01-01	ND	0	427	308	20	17.0185	29.1287	2.4274	1	F	0	38.6831	40	WH	4	8	N	N	1	0	0	0	0	42	30	1	1	Y	1	0.4	39	8	10	2	2	1	1	25.5589	751.5	0.535309	80	2.71	1.51	200
02-01-014	14	1	1	2017-10-01	1993-11-01	15336	0	392	70	15336	24.2245	10.5534	0.879451	0	M	1	50.8419	50.8419	AA	3	5	Y	N	1	0	0	0	0	36	18	0	1	Y	8.2	4	69	5	8	1	1	1	1	18.9055	750.5	0.756444	69	4.44	7.39	162
02-01-018	18	1	1	2017-09-20	2002-01-01	<20	0	518	1536	20	16.2683	7.3315	0.610958	1	M	1	37.4894	40	AA	3	5	N	N	1	0	0	0	0	63	36	1	1	Y	3.8	2.2	50	5	14	2	1	1	1	26.0319	809.5	3.77412	106	14.42	1	161
02-01-053	53	1	1	#NULL!	2006-09-01	1374	1374	632	632	1374	11.6797	37.1835	3.09863	0	F	0	40.5476	40.5476	AA	3	5	N	N	0	0	0	0	0	0	0	0	0	N	0.3	0.3	8	8	12	2	1	1	1	27.8781	809.5	2.27556	80	11.52	3.64	157
02-01-060	60	1	1	2018-04-12	2007-05-01	<20	0	712	684	20	11.1129	64.9972	5.41643	1	M	1	37.4401	40	WH	2	4	Y	N	0	0	0	0	1	0	0	0	0	N	2.8	0.6	50	5	9	3	2	2	3	32.426	1140	12.4293	158	31.86	5.95	218
02-01-064	64	1	1	2018-02-01	2006-10-01	<20	0	#NULL!	424	20	11.6934	42.8054	3.56712	1	M	1	46.5106	46.5106	WH	2	4	Y	N	0	0	0	1	1	0	0	0	0	N	3	1.4	69	5	4	2	3	1	1	27.8191	929	1.95141	89	8.88	0.77	248
02-01-067	67	1	1	2018-03-01	2015-06-01	ND	20	528	523	20	3.20055	6.01643	0.501369	1	M	1	33.1198	40	WH	2	1	N	N	0	0	0	0	0	9	6	0	0	N	1	0.6	36	5	16	2	1	1	1	28.5648	1010	3.00069	88	13.81	5.35	194
02-01-068	68	1	1	2006-06-01	2006-06-01	ND	20	275	333	20	12.104	8.15342	0.679452	1	M	1	46.2724	46.2724	AA	3	5	Y	N	0	0	0	0	1	3	3	0	0	N	8.2	3.2	69	5	12	2	3	2	2	28.9059	1071	7.13995	88	32.86	0.43	250
02-01-079	79	1	1	#NULL!	2010-01-01	<20	0	420	632	20	8.47912	32.6794	2.72329	1	F	0	35.3046	40	WH	2	4	N	N	0	0	0	0	0	0	0	0	0	N	0.5	0.4	39	8	5	3	2	1	1	30.3272	1039.5	4.59881	102	18.26	1.19	207
02-01-080	80	1	1	1998-01-01	1998-01-01	<20	33	811	811	20	20.5175	39.5178	3.29315	1	F	0	39.8248	40	AA	3	5	Y	N	0	0	0	0	0	33	24	0	1	Y	2.3	0.3	50	8	5	3	1	1	1	35.1905	1298.5	2.1762	92	9.58	9.37	152
02-01-081	81	1	1	2018-05-17	#NULL!	<20	#NULL!	#NULL!	698	20	#NULL!	40.2082	3.35068	1	M	1	49.347	49.347	WH	2	4	N	N	0	0	0	0	0	6	6	0	0	N	1.5	2	5	5	16	1	1	1	1	24.1834	760	1.93909	91	8.63	0.36	163
02-01-103	103	1	1	#NULL!	2010-01-01	ND	20	948	1052	20	8.72827	31.6931	2.64109	1	F	0	42.0917	42.0917	WH	4	14	N	N	0	0	0	0	0	34	25	0	1	Y	1.2	0.4	39	8	12	3	1	1	1	30.0693	940	1.77765	85	8.47	0.55	169
02-01-108	108	1	1	#NULL!	2007-01-01	228	0	831	895	228	11.8056	24.4274	2.03561	0	F	0	40.345	40.345	WH	2	4	N	N	0	0	0	0	0	0	0	0	0	N	0.3	0.4	27	8	12	2	1	1	1	27.4816	902	1.97294	88	9.08	1.93	187
02-01-109	109	1	1	2018-08-23	1993-05-01		0	252	252	20	25.4565	60.0328	5.00273	1	F	0	49.9822	49.9822	AA	3	5	N	N	0	0	0	0	0	13	10	0	0	Y	3.8	1	39	8	9	3	2	2	3	36.6364	1130	3.32889	90	14.98	7.54	219
02-01-118	118	1	1	2018-08-17	2004-10-19	127	0	545	665	127	14.0342	9.00821	0.750684	0	F	0	32.4244	40	AA	3	5	N	N	0	0	0	0	0	3	3	0	0	N	1.6	0.3	39	8	12	3	2	1	1	39.2611	1300	3.54068	99.47	13.25	3.08	213.313
02-01-120	120	1	1	2018-10-22	2015-06-01	ND	0	300	252	20	3.50719	40.6684	3.38904	1	M	1	33.5825	40	WH	2	4	N	N	0	0	0	0	0	6	6	0	0	N	0.5	0.6	5	5	16	2	1	1	1	25.8548	940	2.34904	96	9.91	3.78	130
02-01-123	123	1	1	2018-12-06	2016-01-01	ND	23	#NULL!	552	20	2.88296	36.0328	3.00274	1	M	1	42.6174	42.6174	AA	3	5	N	N	0	0	0	0	0	3	3	0	0	N	2.2	2.6	36	5	12	3	1	1	1	30.2096	940	1.48973	97	6.22	0.7	189
02-01-130	130	1	1	2018-09-05	1987-03-01	40	0	405	313	40	31.7782	98.8273	8.23561	0	F	0	32.2218	40	WH	2	1	Y	N	1	0	0	0	0	27	18	0	1	N	0.3	0.4	39	8	14	1	1	1	1	21.7468	850	3.57343	97	14.92	1.18	127
02-01-133	133	1	1	2018-10-01	1991-01-01	ND	0	800	858	20	28.0055	109.808	9.15067	1	M	1	47.0746	47.0746	AA	3	5	Y	N	0	0	0	0	0	66	32	1	1	Y	11.5	3.3	69	5	9	2	1	1	1	29.3702	1100	2.47886	101	9.94	0.94	180
02-01-134	134	1	1	2018-12-10	1999-01-01	<20	120	309	190	20	20.0931	28.1753	2.34794	1	M	1	48.8816	48.8816	WH	1	0	N	N	0	0	0	0	0	27	21	0	1	N	3.3	1.9	46	5	15	2	2	2	3	28.8359	980.35	9.28859	87	43.24	0.84	211
02-01-138	138	1	1	#NULL!	1996-01-01	<20	0	#NULL!	484	20	23.2854	48	4	1	M	1	48.9528	48.9528	WH	1	0	N	N	0	0	0	0	1	18	15	0	0	N	2	1.9	36	5	16	2	1	1	1	25.3637	920	2.57627	103	10.13	0.79	199
02-01-144	144	1	1	2019-01-01	2000-01-01	<20	0	1059	1053	20	19.102	24	2	1	M	1	41.7659	41.7659	WH	2	1	N	N	0	0	0	0	0	12	12	0	0	N	2.1	0.8	46	5	12	2	2	1	1	26.5744	890	0.858469	82	4.24	0.62	208
02-01-150	150	1	1	2018-11-02	2004-05-01	<20	0	697	697	20	14.8282	36.8548	3.07123	1	M	1	48.1588	48.1588	WH	2	4	Y	N	0	0	0	0	1	6	6	0	0	N	2.4	1.7	50	5	16	3	1	2	2	31.6747	1100	7.44659	111	27.17	2.05	99
02-01-157	157	1	1	#NULL!	#NULL!	20	#NULL!	#NULL!	762	20	#NULL!	30	2.5	1	M	1	43.0089	43.0089	AA	3	5	Y	N	0	0	0	0	0	26	15	0	1	N	6.8	2.7	50	5	12	3	1	1	1	32.6962	1500	1.664	96	7.02	6.32	167
02-01-160	160	1	1	2019-05-20	2015-08-14	ND	0	856	887	20	3.79192	41.2602	3.43835	1	M	1	41.4292	41.4292	AA	3	3	N	N	0	0	0	0	1	10	6	0	0	N	2.7	2.4	5	5	16	2	1	1	1	29.386	940	3.41007	102	13.54	0.2	140
02-01-168	168	1	1	2019-08-07	1995-06-01	ND	0	776	779.24	20	24.2355	57.8301	4.81917	1	F	0	47.6085	47.6085	WH	2	4	N	N	0	0	0	0	0	0	0	0	0	N	0.7	0.7	8	8	15	1	1	1	1	24.5919	870	4.51881	101	18.12	4.13	164
02-01-170	170	1	1	2019-12-16	2013-08-12	ND	#NULL!	#NULL!	572	20	6.4011	11.8685	0.98904	1	M	1	30.6174	40	WH	17	17	N	N	0	0	0	0	0	0	0	0	0	N	0.7	0.6	5	5	17	2	1	1	1	29.2807	1010	3.32598	94	14.33	1.24	161
02-01-004	4	2	1	2017-10-16	2000-01-01	ND (<20)	20	1296	1296	20	17.9439	7.23287	0.602739	1	F	0	44.2683	44.2683	AA	3	5	N	N	0	0	0	0	0	41	29	1	1	Y	1.7	0.5	39	8	14	3	1	1	1	34.1991	1031	2.90889	85	13.86	6.7	185
02-01-006	6	2	1	1991-01-01	1991-01-01	<20	20	133	133	20	26.9624	30.4438	2.53698	1	F	0	47.2005	47.2005	AA	3	3	N	N	0	0	0	0	0	0	0	0	0	N	0.9	0.7	39	8	11	2	2	1	1	26.716	989.5	2.6256	77	13.81	2.91	223
02-01-007	7	2	1	1994-01-01	1994-01-01	94443	#NULL!	#NULL!	8	94443	24.5366	46.8493	3.9041	0	F	0	41.2813	41.2813	AA	3	5	N	N	0	0	0	0	0	3	3	0	0	N	0.4	0.3	39	8	12	3	2	2	3	30.1162	958.5	4.80198	88	22.1	0.42	238
02-01-009	9	2	1	2017-09-01	2000-03-01	ND	20	285	358	20	17.8563	10.7835	0.898629	1	M	1	45.128	45.128	WH	2	4	N	N	0	0	0	0	0	10	10	0	0	N	2.7	1.2	46	5	12	2	2	2	3	28.605	980	4.60741	100	18.66	1.57	232
02-01-010	10	2	1	2017-05-11	2000-03-24	29	29	223	223	29	17.7933	12.1644	1.0137	0	F	0	50.4942	50.4942	WH	2	4	N	N	0	0	0	0	0	39	21	0	1	Y	1.7	0.9	39	8	11	2	1	1	1	25.4595	854.5	1.28	96	5.4	4.88	190
02-01-015	15	2	1	2017-09-01	2006-05-03	68	68	332	332	68	11.8768	8.38355	0.698629	0	M	1	45.8672	45.8672	WH	2	4	N	N	0	0	0	0	0	40	27	1	1	Y	3	1.3	50	5	12	1	1	1	1	21.5812	809.5	1.96874	97	8.22	1.64	140
02-01-017	17	2	1	2017-03-01	2004-11-01		20	694	607	20	13.2621	69.3698	5.78082	1	M	1	36.5175	40	AA	3	5	N	N	0	0	0	0	0	63	35	1	1	Y	3.3	2.2	50	5	15	1	1	2	3	23.0069	801	1.14454	86	5.39	0.61	183
02-01-021	21	2	1	2017-11-01	1996-01-01	ND	20	269	240	20	22.0972	34.2246	2.85205	1	M	1	49.5551	49.5551	AA	3	5	N	N	0	0	0	0	0	24	18	0	0	Y	8.2	3.8	50	5	12	1	1	2	2	17.6987	681	1.02854	82	5.08	1.37	193
02-01-023	23	2	1	2017-10-01	#NULL!	ND	0	#NULL!	509	20	#NULL!	55.8903	4.65753	1	M	1	48.3285	48.3285	AA	3	5	N	N	0	0	0	0	0	3	3	0	0	N	5.5	3.6	50	5	14	3	3	1	1	38.3248	1350	3.13844	87	14.61	1.03	259
02-01-026	26	2	1	2016-11-01	2002-01-01	28	28	392	392	28	16.1533	26.663	2.22192	0	M	1	48.9008	48.9008	WH	2	4	N	N	0	0	0	0	0	17	17	0	0	N	2.6	1.9	46	5	11	2	2	1	1	25.8597	910	2.86815	96	12.1	2.62	206
02-01-027	27	2	1	2017-09-04	2008-06-04	ND	0	538	567	20	9.73032	23.737	1.97808	1	F	0	41.1636	41.1636	AA	3	5	N	N	0	0	0	0	0	26	20	0	1	Y	1.2	0.3	39	8	12	3	1	2	2	34.9416	1049	2.45096	94	10.56	3.53	193
02-01-032	32	2	1	2018-01-26	2018-05-25	ND	0	246	57	20	-0.219028	11.3424	0.945204	1	M	1	34.6475	40	AA	3	5	N	N	0	0	0	0	0	9	6	0	0	N	2.7	2.2	36	5	14	1	1	1	1	21.5747	850.5	1.17215	92	5.16	1.71	186
02-01-033	33	2	1	2017-12-29	2016-04-29	ND	0	438	800	20	1.84805	8.51506	0.709588	1	M	1	35.4771	40	WH	2	1	N	N	0	0	0	0	0	6	6	0	0	N	0.7	0.6	36	5	17	1	1	1	1	24.673	911	1.26857	83	6.19	0.8	196
02-01-043	43	2	1	2018-02-06	2001-01-03	<20	20	332	332	20	17.2238	45.0739	3.75616	1	M	1	45.6947	45.6947	AA	3	3	N	N	0	0	0	0	0	40	31	1	1	Y	5.9	3.1	50	5	12	2	1	2	3	25.2416	871	3.55598	79	18.23	5.28	175
02-01-049	49	2	1	2006-04-03	2006-04-03	<20	0	418	418	20	12.2081	22.0931	1.84109	1	F	0	45.2156	45.2156	WH	4	8	N	N	0	0	0	0	0	26	21	0	1	N	0.6	0.5	39	8	6	3	2	2	2	34.7873	1119	3.12415	96	13.18	7.75	209
02-01-050	50	2	1	#NULL!	2004-11-01	<20	0	458	458	20	13.7029	11.0137	0.917807	1	M	1	48.835	48.835	WH	2	4	N	N	0	0	0	0	0	14	14	0	0	N	4.8	1.9	50	5	18	2	3	2	3	26.9598	920	4.58864	101	18.4	0.29	243
02-01-052	52	2	1	#NULL!	2000-03-01	ND	0	560	27	20	18.2779	24	2	1	M	1	47.1294	47.1294	WH	2	4	N	N	0	0	0	0	0	31	22	0	1	N	2.1	1.5	46	5	12	2	2	2	2	25.4167	917.5	1.36049	100	5.51	0.52	223
02-01-061	61	2	1	2017-08-01	2016-08-01	ND	0	403	403	20	1.859	10.2575	0.854793	1	M	1	33.7522	40	WH	2	4	N	N	0	0	0	0	0	5	5	0	0	N	1	0.6	5	5	17	2	1	1	1	27.2965	920	0.798815	96	3.37	0.43	159
02-01-070	70	2	1	2018-04-18	1987-06-01		20	217	217	20	31.0472	50.6301	4.21917	1	M	1	50.1355	50.1355	WH	2	1	N	N	1	1	0	0	0	24	18	0	0	N	2.8	2.1	46	5	12	2	2	1	1	26.4531	940	3.77126	96	15.91	1.01	207
02-01-072	72	2	1	2018-03-01	1993-01-01	<20	20	678	666	20	25.4593	18	1.5	1	M	1	50.1848	50.1848	WH	2	1	N	N	0	0	0	0	0	22	22	0	0	N	4.8	2.2	46	5	16	3	2	2	2	32.7635	1074	6.4323	102	25.54	1.62	201
02-01-078	78	2	1	#NULL!	2000-11-01	ND	0	678	678	20	17.6838	16.7014	1.39178	1	M	1	38.7817	40	WH	2	4	N	N	0	0	0	0	1	44	32	1	1	N	0.6	0.6	5	5	12	1	1	2	2	20.4967	811	1.018	81	5.09	0.59	176
02-01-084	84	2	1	2018-07-16	2014-04-01	17684	20	300	442	17684	4.32854	48	4	0	F	0	37.8508	40	AA	3	5	N	N	0	0	0	0	0	25	19	0	0	N	0.4	0.3	39	8	14	3	2	2	3	35.3127	1100	2.32331	94	10.01	2.69	202
02-01-087	87	2	1	2018-06-15	1996-01-01	50	50	#NULL!	670	50	22.6338	36.6575	3.05479	0	M	1	37.1088	40	AA	3	5	N	N	1	0	0	0	0	17	17	0	0	N	4.5	2.2	46	5	12	2	2	1	1	28.7344	921	2.0316	88	9.35	7.12	232
02-01-089	89	2	1	2018-07-19	2011-09-17	<20	20	800	988	20	6.86653	6.9041	0.575342	1	M	1	41.8973	41.8973	WH	2	1	N	N	0	0	0	0	0	6	6	0	0	N	1.9	0.8	50	5	16	3	3	1	1	30.5157	1080	1.4158	94	6.1	1.22	240
02-01-099	99	2	1	2018-07-01	#NULL!	<20	#NULL!	#NULL!	1174	20	#NULL!	95.0465	7.92054	1	F	0	32.1561	40	AA	3	5	N	N	0	1	0	0	0	3	3	0	0	N	0.6	0.3	8	8	12	2	1	1	1	26.5334	980.5	2.14252	84	10.33	0.99	177
02-01-110	110	2	1	2018-09-12	2007-01-01	850	150	588	733	850	11.8248	109.644	9.13698	0	M	1	42.3326	42.3326	AA	3	5	Y	N	0	1	0	0	0	10	7	0	0	N	6.1	2.6	69	5	13	3	3	1	1	33.2211	1400	1.92444	90	8.66	4.06	287
02-01-112	112	2	1	2018-08-20	2012-07-16	ND	0	625	386	20	6.26694	69.7314	5.81095	1	M	1	31.5592	40	AA	3	5	N	N	0	0	0	0	0	30	18	0	1	N	2.8	2.2	46	5	16	2	2	1	1	28.6392	930.5	2.20193	89	10.02	0.73	219
02-01-113	113	2	1	2018-05-01	#NULL!	39	#NULL!	#NULL!	4	39	#NULL!	6.18082	0.515068	0	M	1	42.078	42.078	AA	3	5	N	N	0	0	0	0	0	12	12	0	0	N	3.1	2.5	36	5	12	2	1	1	1	29.531	1100	2.67556	90	12.04	2.92	143
02-01-121	121	2	1	2018-08-10	2001-10-01		200	500	500	200	17.1225	61.2493	5.1041	0	M	1	39.6824	40	AA	3	5	N	N	0	0	0	0	0	72	47	1	1	Y	4.9	2.2	50	5	12	2	1	1	1	25.1979	900	2.32859	87	10.84	0.15	161
02-01-128	128	2	1	2018-10-05	2006-01-01	37	37	107	107	37	12.9281	8.67944	0.723287	0	M	1	36.8487	40	AA	3	5	N	N	0	0	0	0	0	74	30	1	1	Y	4	2.2	50	5	11	1	1	2	2	24.1197	800	1.70541	69	10.01	0.51	172
02-01-129	129	2	1	#NULL!	1996-01-01	<20	20	511	511	20	22.9405	5.4904	0.457533	1	M	1	44.8843	44.8843	AA	3	5	N	N	0	0	0	0	0	68	32	1	1	Y	5.4	3	50	5	12	3	2	1	1	31.931	960	1.93807	93	8.44	3.42	202
02-01-135	135	2	1	2018-12-06	2016-01-01	<20	23	302	451	20	3.04449	24	2	1	M	1	42.7789	42.7789	AA	3	5	N	N	0	0	0	0	0	3	3	0	0	N	2.7	2.6	46	5	12	1	2	1	1	19.9449	719.5	0.471358	83	2.3	13.01	216
02-01-140	140	2	1	2018-11-01	2011-01-01	56	#NULL!	#NULL!	171	56	8.08214	60	5	0	M	1	38.3299	40	AA	3	5	N	N	0	0	0	0	0	14	10	0	0	Y	5.7	2.2	50	5	12	1	1	1	1	22.1481	799	4.89995	79	25.12	0.38	157
02-01-143	143	2	1	#NULL!	2016-05-01	ND	0	900	900	20	2.7707	24	2	1	F	0	43.6003	43.6003	WH	2	1	N	N	1	1	0	0	0	78	74	1	1	Y	1	0.5	39	8	13	1	2	1	1	20.8036	720	0.459753	76	2.45	0.27	214
02-01-146	146	2	1	2018-07-03	2009-01-01	<20	0	84	84	20	10.1328	30.6411	2.55342	1	M	1	37.5715	40	AA	3	5	N	N	0	0	0	0	0	11	11	0	0	N	2.8	2.2	50	5	9	2	3	2	3	28.6191	1040	1.73062	86	8.15	5.15	241
02-01-149	149	2	1	2018-12-17	2002-05-01	ND	0	600	745	20	16.8104	36.0328	3.00274	1	M	1	46.4668	46.4668	AA	3	5	N	N	0	0	0	0	0	12	9	0	0	Y	4.1	3.2	50	5	12	1	2	1	1	23.8007	860.5	1.88452	103	7.41	0.39	229
02-01-151	151	2	1	2019-01-16	2012-08-01		100	97	121	100	6.58727	39.8137	3.3178	0	M	1	39.165	40	WH	2	4	N	N	0	0	0	1	0	3	3	0	0	N	1.4	0.6	50	5	12	1	3	2	3	22.0125	845	1.95481	105	7.54	0.22	244
02-01-153	153	2	1	2019-02-01	2015-03-01	ND	0	#NULL!	1039	20	4.01643	8	0.666667	1	F	0	46.9021	46.9021	WH	1	0	N	N	0	0	0	0	0	27	18	0	1	Y	3.2	0.6	39	8	16	1	1	1	1	24.1633	800	1.28632	88	5.92	5.65	167
02-01-154	154	2	1	2018-11-01	2016-08-08	ND	0	3500	2205	20	2.6256	26.0054	2.16712	1	M	1	33.2266	40	WH	2	1	N	N	0	0	0	0	0	42	30	1	1	Y	3.8	0.6	50	5	13	1	1	1	1	24.2621	880	1.33343	92	5.87	3.52	154
02-01-025	25	3	0	#NULL!	#NULL!		#NULL!	#NULL!	#NULL!	#NULL!	#NULL!	#NULL!	#NULL!	#NULL!	M	1	35.603	40	WH	2	4	N	N	0	0	0	0	0	9	9	0	0	N	1.1	0.6	46	5	20	2	2	2	3	29.6057	1151	2.2322	97	9.32	0.86	201
02-01-028	28	3	0	#NULL!	#NULL!		#NULL!	#NULL!	#NULL!	#NULL!	#NULL!	#NULL!	#NULL!	#NULL!	F	0	42.3217	42.3217	WH	2	4	N	N	0	0	0	0	0	5	5	0	0	N	0.4	0.4	8	8	20	3	1	1	1	31.8789	956	2.492	89	11.34	7.63	168
02-01-030	30	3	0	#NULL!	#NULL!		#NULL!	#NULL!	#NULL!	#NULL!	#NULL!	#NULL!	#NULL!	#NULL!	F	0	37.9959	40	AA	3	3	N	N	0	0	0	0	0	0	0	0	0	N	0.1	0.3	27	8	16	1	1	1	1	24.4066	781.5	3.95326	83	19.29	3.32	184
02-01-031	31	3	0	#NULL!	#NULL!		#NULL!	#NULL!	#NULL!	#NULL!	#NULL!	#NULL!	#NULL!	#NULL!	F	0	41.8179	41.8179	AA	3	3	N	N	0	0	0	0	0	5	5	0	0	N	0.2	0.4	39	8	16	3	2	1	1	37.0371	1010	2.96444	92	13.05	0.5	225
02-01-036	36	3	0	#NULL!	#NULL!		#NULL!	#NULL!	#NULL!	#NULL!	#NULL!	#NULL!	#NULL!	#NULL!	F	0	40.8871	40.8871	WH	2	4	N	N	0	0	0	0	0	3	3	0	0	N	0.3	0.4	8	8	16	3	1	1	1	31.0067	910.5	2.59467	84	12.51	1.71	163
02-01-038	38	3	0	#NULL!	#NULL!		#NULL!	#NULL!	#NULL!	#NULL!	#NULL!	#NULL!	#NULL!	#NULL!	F	0	38.7625	40	AA	3	5	N	N	0	0	0	0	0	5	5	0	0	N	0.1	0.3	27	8	14	3	1	1	1	38.0231	1200	4.32474	82	21.36	0.72	181
02-01-039	39	3	0	#NULL!	#NULL!		#NULL!	#NULL!	#NULL!	#NULL!	#NULL!	#NULL!	#NULL!	#NULL!	F	0	38.0808	40	WH	1	0	N	N	0	0	0	0	0	15	10	0	0	N	0.3	0.4	27	8	16	2	1	1	1	29.1477	930	2.30084	104	8.96	0.97	183
02-01-040	40	3	0	#NULL!	#NULL!		#NULL!	#NULL!	#NULL!	#NULL!	#NULL!	#NULL!	#NULL!	#NULL!	M	1	47.9699	47.9699	AA	3	5	N	N	0	0	0	0	0	12	7	0	0	N	6.9	3.5	50	5	12	3	1	1	1	34.6644	1150	3.12119	92	13.74	7.03	141
02-01-047	47	3	0	#NULL!	#NULL!		#NULL!	#NULL!	#NULL!	#NULL!	#NULL!	#NULL!	#NULL!	#NULL!	M	1	37.5168	40	WH	2	4	N	N	0	0	0	0	0	3	3	0	0	N	1.5	0.6	46	5	20	2	2	2	3	25.8347	940	6.45832	98	26.69	0.95	217
02-01-048	48	3	0	#NULL!	#NULL!		#NULL!	#NULL!	#NULL!	#NULL!	#NULL!	#NULL!	#NULL!	#NULL!	M	1	40.4435	40.4435	WH	2	1	N	N	0	0	0	0	0	5	5	0	0	N	0.6	0.7	5	5	20	2	1	1	1	25.7176	889.5	1.29111	83	6.3	0.66	132
02-01-055	55	3	0	#NULL!	#NULL!		#NULL!	#NULL!	#NULL!	#NULL!	#NULL!	#NULL!	#NULL!	#NULL!	F	0	38.6502	40	WH	1	0	N	N	0	0	0	0	0	30	18	0	1	Y	1.4	0.4	39	8	13	2	2	1	1	27.0737	958.5	4.2563	85	20.28	2.54	230
02-01-057	57	3	0	#NULL!	#NULL!		#NULL!	#NULL!	#NULL!	#NULL!	#NULL!	#NULL!	#NULL!	#NULL!	M	1	32.4244	40	AA	3	5	N	N	0	0	0	0	0	0	0	0	0	N	3	2.2	36	5	10	1	1	1	1	24.9787	809	3.28928	92	14.48	2.29	198
02-01-058	58	3	0	#NULL!	#NULL!		#NULL!	#NULL!	#NULL!	#NULL!	#NULL!	#NULL!	#NULL!	#NULL!	F	0	43.4552	43.4552	WH	2	1	N	N	0	0	0	0	0	0	0	0	0	N	0.3	0.5	8	8	12	2	1	1	1	28.376	891.5	2.79585	84	13.48	1.24	170
02-01-062	62	3	0	#NULL!	#NULL!		#NULL!	#NULL!	#NULL!	#NULL!	#NULL!	#NULL!	#NULL!	#NULL!	M	1	32.7611	40	AA	3	5	N	N	0	0	0	0	0	36	21	0	1	Y	3.4	2.2	50	5	12	1	1	1	1	24.4216	779.5	2.47681	87	11.53	0.81	161
02-01-071	71	3	0	#NULL!	#NULL!		#NULL!	#NULL!	#NULL!	#NULL!	#NULL!	#NULL!	#NULL!	#NULL!	M	1	44.5695	44.5695	AA	3	5	N	N	0	0	0	0	0	30	21	0	1	Y	5.7	2.9	50	5	12	2	1	1	1	28.3665	1010	1.5044	56	10.88	1.6	108
02-01-075	75	3	0	#NULL!	#NULL!		#NULL!	#NULL!	#NULL!	#NULL!	#NULL!	#NULL!	#NULL!	#NULL!	F	0	39.8248	40	WH	4	10	N	N	0	0	0	0	0	12	12	0	0	Y	1.5	0.4	39	8	16	1	2	1	1	21.2564	690	4.04963	105	15.62	0.48	210
02-01-077	77	3	0	#NULL!	#NULL!		#NULL!	#NULL!	#NULL!	#NULL!	#NULL!	#NULL!	#NULL!	#NULL!	M	1	36.6708	40	WH	2	4	N	N	0	0	0	0	0	5	5	0	0	N	1	0.6	36	5	16	2	1	1	1	28.9237	909	0.799111	93	3.48	4.43	169
02-01-083	83	3	0	#NULL!	#NULL!		#NULL!	#NULL!	#NULL!	#NULL!	#NULL!	#NULL!	#NULL!	#NULL!	F	0	35.8357	40	WH	2	1	N	N	0	0	0	1	0	0	0	0	0	N	0.2	0.4	8	8	17	2	1	1	1	26.6794	848.5	2.11842	89	9.64	1.36	145
02-01-086	86	3	0	#NULL!	#NULL!		#NULL!	#NULL!	#NULL!	#NULL!	#NULL!	#NULL!	#NULL!	#NULL!	M	1	32.6078	40	AA	3	5	N	N	0	0	0	0	0	10	10	0	0	N	4.2	2.2	46	5	12	3	1	1	1	31.3669	980.5	3.0962	94	13.34	11.88	140
02-01-091	91	3	0	#NULL!	#NULL!		#NULL!	#NULL!	#NULL!	#NULL!	#NULL!	#NULL!	#NULL!	#NULL!	M	1	32.5558	40	AA	3	5	N	N	0	0	0	0	0	28	17	0	1	Y	5	2.2	50	5	11	2	1	1	1	25.8515	880	1.54671	85.67	7.79	1.76	193.812
02-01-092	92	3	0	#NULL!	#NULL!		#NULL!	#NULL!	#NULL!	#NULL!	#NULL!	#NULL!	#NULL!	#NULL!	M	1	32.7803	40	WH	2	1	N	N	0	0	0	0	0	5	5	0	0	N	1.1	0.6	5	5	17	2	1	1	1	28.3509	930	1.32079	86	6.22	5.02	173
02-01-093	93	3	0	#NULL!	#NULL!		#NULL!	#NULL!	#NULL!	#NULL!	#NULL!	#NULL!	#NULL!	#NULL!	F	0	38.0643	40	AA	3	5	N	N	0	0	0	0	0	6	6	0	0	N	0.3	0.3	8	8	12	3	1	1	1	31.297	1016.5	2.09348	78	10.87	1.21	173
02-01-094	94	3	0	#NULL!	#NULL!		#NULL!	#NULL!	#NULL!	#NULL!	#NULL!	#NULL!	#NULL!	#NULL!	F	0	50.2505	50.2505	AA	3	5	N	N	0	0	0	0	0	0	0	0	0	N	9	1.1	39	8	11	3	2	2	3	30.5102	1397.5	2.68346	95	11.44	8.79	230
02-01-095	95	3	0	#NULL!	#NULL!		#NULL!	#NULL!	#NULL!	#NULL!	#NULL!	#NULL!	#NULL!	#NULL!	F	0	37.6016	40	AA	3	5	N	N	0	0	0	0	0	0	0	0	0	N	0.2	0.3	39	8	18	2	2	1	1	27.0252	900	1.78173	80	9.02	9.3	236
02-01-097	97	3	0	#NULL!	#NULL!		#NULL!	#NULL!	#NULL!	#NULL!	#NULL!	#NULL!	#NULL!	#NULL!	F	0	34.0999	40	AA	3	3	N	N	0	0	0	0	0	6	6	0	0	N	0.1	0.3	8	8	20	1	1	1	1	23.2301	740	2.1562	94	9.29	0.62	165
02-01-098	98	3	0	#NULL!	#NULL!		#NULL!	#NULL!	#NULL!	#NULL!	#NULL!	#NULL!	#NULL!	#NULL!	M	1	36.1177	40	WH	2	9	N	N	1	0	0	0	0	81	62	1	1	Y	1.4	0.6	50	5	12	1	1	1	1	22.1023	769.5	0.987654	80	5	11.71	145
02-01-100	100	3	0	#NULL!	#NULL!		#NULL!	#NULL!	#NULL!	#NULL!	#NULL!	#NULL!	#NULL!	#NULL!	F	0	35.4798	40	AA	3	5	N	N	0	0	0	0	0	0	0	0	0	N	0.2	0.3	8	8	11	3	1	1	1	34.0906	871.5	2.10286	97	8.78	1.97	141
02-01-104	104	3	0	#NULL!	#NULL!		#NULL!	#NULL!	#NULL!	#NULL!	#NULL!	#NULL!	#NULL!	#NULL!	M	1	50.7652	50.7652	WH	2	4	N	N	0	0	0	0	0	0	0	0	0	N	1.3	2.3	5	5	8	1	1	1	1	23.6807	800	1.13333	90	5.1	4.28	176
02-01-107	107	3	0	#NULL!	#NULL!		#NULL!	#NULL!	#NULL!	#NULL!	#NULL!	#NULL!	#NULL!	#NULL!	M	1	36.9062	40	WH	2	4	N	N	0	0	0	0	0	20	11	0	0	N	0.3	0.6	5	5	12	2	1	1	1	26.4085	950.5	0.794815	87	3.7	0.41	133
02-01-115	115	3	0	#NULL!	#NULL!		#NULL!	#NULL!	#NULL!	#NULL!	#NULL!	#NULL!	#NULL!	#NULL!	M	1	47.6961	47.6961	AA	3	5	N	N	0	0	0	0	0	56	31	1	1	N	4.7	3.5	36	5	12	1	1	1	1	21.8734	805	1.37284	100	5.56	0.15	166
02-01-116	116	3	0	#NULL!	#NULL!		#NULL!	#NULL!	#NULL!	#NULL!	#NULL!	#NULL!	#NULL!	#NULL!	M	1	47.2361	47.2361	AA	3	5	N	N	0	0	0	0	0	17	10	0	0	N	4.7	3.4	46	5	11	2	1	1	1	27.5459	901	1.23933	99	5.07	0.31	164
02-01-119	119	3	0	#NULL!	#NULL!		#NULL!	#NULL!	#NULL!	#NULL!	#NULL!	#NULL!	#NULL!	#NULL!	M	1	30.5024	40	AA	3	5	N	N	0	0	0	0	0	68	63	1	1	Y	5.7	2.2	50	5	13	1	1	1	1	24.065	860	1.21674	86	5.73	1.99	192
02-01-137	137	3	0	#NULL!	#NULL!		#NULL!	#NULL!	#NULL!	#NULL!	#NULL!	#NULL!	#NULL!	#NULL!	F	0	42.0096	42.0096	WH	2	4	N	N	0	0	0	0	0	15	15	0	0	N	0.4	0.4	27	8	12	3	1	1	1	35.3406	1234.79	5.10894	122	16.96	0.43	199
02-01-139	139	3	0	#NULL!	#NULL!		#NULL!	#NULL!	#NULL!	#NULL!	#NULL!	#NULL!	#NULL!	#NULL!	M	1	35.7673	40	WH	2	4	N	N	0	0	0	0	1	31	23	0	1	Y	8	0.6	69	5	20	2	3	2	3	25.3052	970	3.46506	85	16.51	4.56	260
02-01-141	141	3	0	#NULL!	#NULL!		#NULL!	#NULL!	#NULL!	#NULL!	#NULL!	#NULL!	#NULL!	#NULL!	M	1	31.9179	40	AA	3	5	N	N	0	0	0	0	0	30	19	0	1	Y	4.6	2.2	50	5	11	2	1	1	1	29.2579	890	1.11274	87	5.18	0.31	162
02-01-142	142	3	0	#NULL!	#NULL!		#NULL!	#NULL!	#NULL!	#NULL!	#NULL!	#NULL!	#NULL!	#NULL!	M	1	41.1362	41.1362	AA	3	5	N	N	1	0	0	0	0	39	26	1	1	Y	4.2	2.4	50	5	9	2	1	1	1	28.2629	920.5	0.105477	62	0.689	2.29	162
02-01-145	145	3	0	#NULL!	#NULL!		#NULL!	#NULL!	#NULL!	#NULL!	#NULL!	#NULL!	#NULL!	#NULL!	M	1	34.3107	40	AA	3	5	N	N	0	0	0	0	0	10	7	0	0	N	2.9	2.2	46	5	16	2	2	1	1	28.1494	900	2.552	87	11.88	0.49	206
02-01-147	147	3	0	#NULL!	#NULL!		#NULL!	#NULL!	#NULL!	#NULL!	#NULL!	#NULL!	#NULL!	#NULL!	M	1	39.3867	40	AA	3	5	Y	N	0	0	0	0	0	54	28	1	1	Y	10.2	2.2	69	5	11	3	1	1	1	30.7089	950	1.28854	97	5.38	0.78	197
02-01-148	148	3	0	#NULL!	#NULL!		#NULL!	#NULL!	#NULL!	#NULL!	#NULL!	#NULL!	#NULL!	#NULL!	M	1	33.3963	40	AA	3	5	N	N	0	0	0	0	0	0	0	0	0	N	3.6	2.2	46	5	14	3	2	1	1	36.7218	1250	0.384593	88	1.77	2.56	203
02-01-155	155	3	0	#NULL!	#NULL!		#NULL!	#NULL!	#NULL!	#NULL!	#NULL!	#NULL!	#NULL!	#NULL!	M	1	49.5524	49.5524	AA	3	5	N	N	0	0	0	0	0	32	24	0	1	N	3.2	3.8	36	5	11	1	1	1	1	21.4923	750	1.66913	79.27	9.67	2.22	181.525
02-01-158	158	3	0	#NULL!	#NULL!		#NULL!	#NULL!	#NULL!	#NULL!	#NULL!	#NULL!	#NULL!	#NULL!	M	1	30.809	40	AA	3	3	N	N	0	0	0	0	0	6	6	0	0	N	3.3	2.2	36	5	20	2	1	1	1	27.3823	930	2.35795	89	10.73	6.64	177
02-01-159	159	3	0	#NULL!	#NULL!		#NULL!	#NULL!	#NULL!	#NULL!	#NULL!	#NULL!	#NULL!	#NULL!	M	1	36.2847	40	AA	3	5	N	N	0	0	0	0	0	0	0	0	0	N	2.3	2.2	5	5	20	2	1	1	1	27.7204	940	2.74104	87	12.76	0.38	174
02-01-161	161	3	0	#NULL!	#NULL!		#NULL!	#NULL!	#NULL!	#NULL!	#NULL!	#NULL!	#NULL!	#NULL!	F	0	30.5626	40	AA	3	5	N	N	0	0	0	0	0	5	5	0	0	N	0.2	0.3	8	8	16	2	1	1	1	26.3138	810	1.27758	82	6.31	1.04	167
02-01-162	162	3	0	#NULL!	#NULL!		#NULL!	#NULL!	#NULL!	#NULL!	#NULL!	#NULL!	#NULL!	#NULL!	M	1	34.4038	40	WH	2	1	N	N	0	0	0	0	0	5	5	0	0	N	3	0.6	50	5	18	2	3	2	3	26.749	860	5.16914	106	19.75	0.31	263
02-01-163	163	3	0	#NULL!	#NULL!		#NULL!	#NULL!	#NULL!	#NULL!	#NULL!	#NULL!	#NULL!	#NULL!	M	1	47.4059	47.4059	WH	2	4	N	N	0	0	0	0	0	0	0	0	0	N	1.4	1.6	5	5	20	2	1	1	1	25.2763	880	0.470741	93	2.05	0.42	174
02-01-164	164	3	0	#NULL!	#NULL!		#NULL!	#NULL!	#NULL!	#NULL!	#NULL!	#NULL!	#NULL!	#NULL!	M	1	30.1081	40	WH	1	0	N	N	0	0	0	0	0	5	5	0	0	N	0.4	0.6	5	5	20	2	1	1	1	29.2906	1030	0.912247	91	4.06	0.78	131
02-01-165	165	3	0	#NULL!	#NULL!		#NULL!	#NULL!	#NULL!	#NULL!	#NULL!	#NULL!	#NULL!	#NULL!	M	1	38.6639	40	AA	3	5	N	N	0	0	0	0	0	0	0	0	0	N	2.1	2.2	5	5	20	3	1	1	1	32.571	1030	2.136	89	9.72	0.88	121
02-01-169	169	3	0	#NULL!	#NULL!		#NULL!	#NULL!	#NULL!	#NULL!	#NULL!	#NULL!	#NULL!	#NULL!	F	0	30.6393	40	WH	1	0	N	N	0	0	0	0	0	0	0	0	0	N	0.1	0.4	8	8	16	1	1	1	1	17.7294	650	0.709802	89	3.23	0.15	161
[truncated: 25 more columns]
